# Supplementary material for: Prognostic value of exercise-induced pulmonary congestion by lung ultrasound in patients with heart failure
Source: ESC Heart Fail. 2026 Jan 8;13(1):xvaf025. doi: 10.1093/eschf/xvaf025 (PMC13108275; doi:10.1093/eschf/xvaf025)
Supplement: xvaf025_Supplementary_Data [file xvaf025_supplementary_data.zip]

Archive with 2 entries (2 files):
- Supplementary Figure.tiff
- Supplementary Table. rev doc..doc
